# Supplementary material for: Nutrients, Phytochemicals, and In Vitro Antioxidant and Antimicrobial Activities of Lulo (Solanum quitoense Lam.) Fruit Pulp, Peel, and Seeds
Source: Foods. 2025 Jun 13;14(12):2083. doi: 10.3390/foods14122083 (PMC12191578; doi:10.3390/foods14122083)
Supplement: Supplementary file 1 [file foods-14-02083-s001.zip]

Archive with 1 entries (1 files):
- foods-3672123-supplementary.pdf
